# Supplementary material for: Development of a High-Sensitivity Humidity Sensor Using Fiber Bragg Grating Coated with LiCl@UIO-66-Doped Hydrogel
Source: Materials (Basel). 2025 Dec 12;18(24):5587. doi: 10.3390/ma18245587 (PMC12735255; doi:10.3390/ma18245587)
Supplement: Supplementary file 1 [file materials-18-05587-s001.zip]

Archive with 1 entries (1 files):
- materials-3973563-supplementary.pdf
